# Supplementary material for: Continuous Material Deposition on Filaments in Fused Deposition Modeling
Source: Polymers (Basel). 2024 Oct 15;16(20):2904. doi: 10.3390/polym16202904 (PMC11511081; doi:10.3390/polym16202904)
Supplement: Supplementary file 1 [file polymers-16-02904-s001.zip]

Archive with 1 entries (1 files):
- polymers-3180721-supplementary.pdf
